# Supplementary material for: Patient Derived Colonoids as Drug Testing Platforms–Critical Importance of Oxygen Concentration
Source: Front Pharmacol. 2021 May 13;12:679741. doi: 10.3389/fphar.2021.679741 (PMC8156408; doi:10.3389/fphar.2021.679741)
Supplement: Supplementary file 2 [file DataSheet1.xlsx]

## Sheet: SF1_Donors
	Supplementary file SF1. Colonoid donor characteristics
		Healthy controls	Ulcerative colitis
	Number	3	3
	Sex female	2	0
	Age (range)	21-55	18-43
	Disease duration (months)*	-	18 (1-180)
	Medication
	5-ASA	0	2
	Prednisolone	0	1
	Azathioprine	0	1
	All samples from hepatic flexure. 5-ASA= 5-aminosalicylic acid, * Median (range)

## Sheet: SF2_Materials
Supplementary file SF2_MATERIALS
	Name	Abbrev.	Conc.	Cat#	Manufacturers	RRID
	Ligands and reagents
	Recombinant human Tumor necrosis factor	TNF	100 ng/mL	300-01A	PeproTech, Rocky Hill, NJ, USA
	Recombinant human Interleukin 17	IL17	100 ng/mL	200-17	PeproTech, Rocky Hill, NJ, USA
	Recombinant Human Noggin		0.1µg/mL	120-10c	PeproTech, Rocky Hill, NJ, USA
	Nicotinamide		1221.2µg/mL	N3376-100G	MerckMillipore, Burlington, MA, USA
	N-Acetyl-L-cysteine		163.2µg/mL	A9165-25G	Sigma-Aldrich, MO, USA
	A-83-01		0.211µg/mL	SML0788	Sigma-Aldrich, MO, USA
	SB202190		3.31µg/mL	S7067	Sigma-Aldrich, MO, USA
	Human Epidermal growth factor	EGF	0.05µg/mL	AF-100-15	PeproTech, Rocky Hill, NJ, USA
	[Leu15]-Gastrin I human		0.02µg/mL	G9145-.1MG	Sigma-Aldrich, MO, USA
	CHIRR99021		1.16ug/mL	72052	STEMCELL Technologies, Vancouver, Canada
	Thiazovivin		0.78µg/mL	72252	STEMCELL Technologies, Vancouver, Canada
	Y-27632		3.203µg/mL	1254	R&D Systems, Abington, UK
	DAPT		4.3µg/mL	2634	Bio-Techne, Minneapolis, MN, USA
	Advanced DMEM/F12			12634028	Thermo Fischer Scientific, Bremen, Germany
	TrypLE Express			12605028	GibcoTM, Thermo Fischer Scientific
	Cell Recovery Solution	CRS	1.5 mL per 50µL matrigel	734-0107	Corning®, New York City, NY, USA
	Matrigel® Growth Factor Reduced (GFR) Basement Membrane Matrix, phenol red-free		100 cells/μL	734-1101	Corning®, New York City, NY, USA
	50 µl Richard-Allan Scientific™ HistoGel™ Specimen Processing Gel		50 μL for colonoids collected from 6 wells	HG-4000-012	Thermo Fischer Scientific, Bremen, Germany
	EnVision FLEX+ Mouse (LINKER)			K8021	Dako Agilent, Santa Clara, CA, USA
	Cell lines
	Wnt-3A conditioned medium		50% for growth media and 5% for differentiation media	CRL-2647	ATCC, Manassas, VA, USA	RRID:CVCL_0635
	R-spondin conditioned medium; HA-R-Spondin1-Fc 293T Cells		20%	AMS.RSPO1-CELLS	AMS Biotechnology, Abington, UK	RRID:CVCL_RU08
	Kits
	Caspase-Glo 3/7 Assay			G8090	Promega, Madison, WI, USA
	Ambion mirVana mRNA isolation kit			AM1560	Applied Biosystems, Foster City, CA, USA
	RNeasy Mini kit			74106	Qiagen, Hilden, Germany
	RNeasy Micro Plus			74034	Qiagen, Hilden, Germany
	High-Capacity RNA-to-cDNA™ Kit			4388950	Applied Biosystems, Foster City, CA, USA
	PerfeCTa® qPCR FastMix™, UNG, ROX™ (10x 1250 rx)			95077-012	Quantabio, Beverly, MA, USA
	rabbit/mouse EnVision-HRP/DAB+ kit			K5007	Dako Agilent, Santa Clara, CA, USA
	ReadyProbes Viability Imaging kit, Blue/Red			R37610	Invitrogen, Thermo Fisher Scientific, MA, USA
	Taqman probes
	Hypoxia inducible factor 1 alpha subunit	HIF1A		Hs00153153	Applied Biosystems, Foster City, CA, USA
	Endothelial PAS domain protein 1	EPAS1		Hs01026149	Applied Biosystems, Foster City, CA, USA
	Carbonic anhydrase 9	CA9		Hs00154208	Applied Biosystems, Foster City, CA, USA
	Vascular endothelial growth factor A	VEGFA		Hs00900054	Applied Biosystems, Foster City, CA, USA
	TATA-box binding protein	TBP		Hs0042760	Applied Biosystems, Foster City, CA, USA
	Actin beta	ACTB		Hs01060665	Applied Biosystems, Foster City, CA, USA
	Sequencing
	Qubit RNA HS Assay Kit				Thermo Fisher Scientific, Waltham, MA, USA
	Agilent RNA 6000 Nano Kit				Agilent Technologies, Santa Clara, CA, USA
	SENSE FFPE total RNA-Seq library prep kit				Lexogen GmbH, Vienna, Austria
	Multiplex and ELISA kits
	Bio-Plex Pro Human Chemokine Panel, 40-plex			171ak99mr2	Bio -Rad laboratories, Hercules, CA, USA
	Human CXCL1/GRO alpha DuoSet ELISA	CXCL1		DY275-05	R&D Systems, Abington, UK
	Human CXCL2/GRO beta DuoSet ELISA	CXCL2		DY276-05	R&D Systems, Abington, UK
	Human CXCL5/ENA-78 DuoSet ELISA	CXCL5		DY254-05	R&D Systems, Abington, UK
	Human IL-8/CXCL8 DuoSet ELISA	CXCL8		DY208	R&D Systems, Abington, UK
	Human CXCL10/IP-10 DuoSet ELISA	CXCL10		DY266-05	R&D Systems, Abington, UK
	Human CXCL11/I-TAC DuoSet ELISA	CXCL11		DY672	R&D Systems, Abington, UK
	Human CCL20/MIP-3 alpha DuoSet ELISA	CCL20		DY360	R&D Systems, Abington, UK
	Antibodies
	APC/Fire™ 750 anti-human CD326 (EpCAM) Antibody		1:200	324233	BioLegend San Diego, CA, USA	RRID:AB_2629702
	Brilliant Violet 605™ anti-human CD24 Antibody		1:200	311123	BioLegend San Diego, CA, USA	RRID:AB_2562287
	Alexa Fluor® 647 anti-mouse/human CD44 Antibody		1:200	103017	BioLegend San Diego, CA, USA	RRID:AB_493680
	PE/Cyanine7 anti-human CD117 (c-kit) Antibody		1:200	313211	BioLegend San Diego, CA, USA	RRID:AB_893228
	Ulex Europaeus Agglutinin I (UEA I), Rhodamine		1:500	RL-1062	Vector laboratories, Burlingame, CA, USA	RRID:AB_2336769
	BD CompBead anti-mouse Ig/anti-rat IG			552843	BD Biosciences, Franklin Lakes, NJ, USA	RRID:AB_10051478
	HIF1A Monoclonal Antibody (H1alpha67)		1:20	MA1-16504	Invitrogen, Thermo Fisher Scientific, MA, USA	RRID:AB_568567
	Monoclonal Mouse Anti-Human Ki-67 Antigen (Concentrate) Clone MIB-1		1:100	M7240	Dako Agilent, Santa Clara, CA, USA	RRID:AB_2142367
	Softwares
	LAS X				Leica	RRID:SCR_013673
	Fiji				Schindelin et al., 2012	RRID:SCR_002285
	FlowJo version 10				FlowJo	RRID:SCR_008520
	bcl2fastq 2.18				Illumina	RRID:SCR_015058
	Salmon and the Ensemble (GRCh38) human transcriptome				Patro, Duggal, Love, Irizarry & Kingsford, 2017
	tximport				Soneson, Love & Robinson, 2015	RRID:SCR_016752
	StepOne software version X				Applied Biosystems, Foster City, CA, USA	RRID:SCR_014281
	limma (voom)				(Love, Huber & Anders, 2014)	RRID:SCR_010943
	DESeq2				(Love, Huber & Anders, 2014)	RRID:SCR_015687
	Graphpad Prism 8				GraphPad Software Inc., San Diego, CA, USA	RRID:SCR_002798
