# Supplementary material for: Patient Derived Colonoids as Drug Testing Platforms–Critical Importance of Oxygen Concentration
Source: Front Pharmacol. 2021 May 13;12:679741. doi: 10.3389/fphar.2021.679741 (PMC8156408; doi:10.3389/fphar.2021.679741)
Supplement: Supplementary file 3 [file DataSheet2.xlsx]

## Sheet: FIG1A
	Colonoid donor characteristics
		Healthy controls	Ulcerative colitis
	Number	3	3
	Sex female	2	0
	Age (range)	21-55	18-43
	Disease duration (months)*	-	18 (1-180)
	Medication
	5-ASA	0	2
	Prednisolone	0	1
	Azathioprine	0	1
	All samples from hepatic flexure. 5-ASA= 5-aminosalicylic acid, * Median (range)

## Sheet: Fig1B
Detection of morphology and cell death by live imaging of untreated colonoids.
Left image shows a 3D depth encoded image of one colonoid at 20% O2, according to the colour scale from red (superficial) to blue (deep) on the right side of the image.
Center and right image panels show colonoids in 20% or 2% O2 respectively, where NucBlue® Live reagent (Hoechst 33342) stains all cell nuclei (blue) and propidium iodide stains dead cell nuclei (red). Scale bars 100µm.

## Sheet: Fig1C
Expression of epithelial cell markers measured by flow cytometry
Relative change in cell numbers between oxygen concentrations normalized to 20% O2
2% O2	CD24+	CD44+	CD326+	CD117+
Donor 1	1.34821	0.917431	1.27353	0.83906
Donor 2	1.06448	0.914557	1.20916	1.09202
Donor 3	1.10769	0.639495	0.937677	0.711809

## Sheet: Fig1D
Quantification of % Ki67 positive nucleus
	20% O2				2% O2
	Total nuclei	Ki67 positive nuclei	%Ki67 positive nuclei	Average	Total nuclei	Ki67 positive nuclei	%Ki67 positive nuclei	Average
Experiment 1	306	52	16.9935	16.9935	700	58	8.28571	8.67505
					445	66	14.8315
					649	29	4.46841
					506	36	7.11462
Experiment 2	1978	162	8.19009	5.00068	256	10	3.90625	2.63962
	1716	71	4.13753		437	6	1.373
	1720	46	2.67442
Experiment 3	684	22	3.21637	2.48836	726	27	3.71901	3.65915
	1489	29	1.94762		1493	65	4.35365
	1342	29	2.16095		1859	54	2.90479
	1635	35	2.14067
	672	20	2.97619
Experiment 4	2316	72	3.10881	3.10881	874	74	8.46682	9.70341
					974	81	8.31622
					868	107	12.3272

## Sheet: Fig1E
	Immunostaining of HIF1α in differentiated colonoids		Quantification of % HIF1a positive nucleus
				20% O2				2% O2
				Total nuclei	HIF1ɑ positive nuclei	%HIF1ɑ positive nuclei	Average	Total nuclei	HIF1ɑ positive nuclei	%HIF1ɑ positive nuclei	Average
			Experiment 1	43	3	6.97674	5.26572	91	30	32.967	40.678
				50	5	10		36	10	27.7778
				70	0	0		53	36	67.9245
				78	9	11.5385		94	32	34.0426
				101	2	1.9802
				91	1	1.0989
	The black irregularity is due to the staining process, and was removed in Photoshop. Stamp tool I was used, by copying the area beside the irregularity and painting untill the irregularity was invisible (3-4 times).
			Experiment 2	40	3	7.5	5.18496	61	32	52.459	42.7184
				78	1	1.28205		35	18	51.4286
				55	1	1.81818		44	23	52.2727
				138	6	4.34783		154	42	27.2727
				73	0	0		63	19	30.1587
				53	3	5.66038
				51	8	15.6863
			Experiment 3	138	19	13.7681	14.3878	174	38	21.8391	24.607
				82	13	15.8537		143	28	19.5804
				96	13	13.5417		101	26	25.7426
								90	22	24.4444
								140	44	31.4286
			Experiment 4	140	9	6.42857	6.04354	149	25	16.7785	24.047
				126	9	7.14286		114	12	10.5263
				154	12	7.79221		91	13	14.2857
				157	4	2.54777		110	20	18.1818
				111	7	6.30631		145	22	15.1724
								133	14	10.5263
								40	18	45
								21	13	61.9048
			Experiment 5	71	2	2.8169	6.51949	51	25	49.0196	59.4884
				90	9	10		102	74	72.549
				89	6	6.74157		116	66	56.8966

## Sheet: Fig1F
Expression of the HIF targets CA9, PGK1 and VEGFA in differentiated colonoids (n=6 ) at 20% or 2% O2 (n=6) by qRT-PCR.
Gene	PGK1			CA9			VEGFA
O2	20%	2%		20%	2%		20%	2%
Assay 1	0.430672	1.15442		0.155103	1.73774		0.12024	1.7594
Assay 2	0.868976	1.68447		0.844994	2.44291		0.485412	2.90959
Assay 3	0.630035	1.0157		0.772911	1.30541		0.27067	1.30154
Assay 4	0.488873	1.99495		0.043809	1.00467		0.21769	1.58902
Assay 5	0.831787	1.41272		0.573146	1.55494		0.533825	2.41661
Assay 6	0.714049	1.78587		0.328472	1.11233		0.38471	1.79272

## Sheet: Fig1G
Lactate (mmol/L), glucose (mmol/L) and pH in conditioned medium from colonoids (n=6) grown at 20% or 2% O2
	pH			Glucose (mmol/L)			Lactate (mmol/L)
O2	20%	2%		20%	2%		20%	2%
Assay 1	7.09	6.34		7.9	2.8		12.6	26
Assay 2	7.102	6.3		6.6	1.8		16	28
Assay 3	7.393	7.274		13.7	11.7		5.3	9.7
Assay 4	7.082	6.454		7.8	3.1		12.7	24
Assay 5	6.988	6.3		5.2	2.1		18	28
Assay 6	7.383	7.271		14.2	11.7		5.5	10.2

## Sheet: Fig1H
	Imaging of colonoids at 20% or 2% O2, after treatment for 24 hours with TNF or IL17 alone or in combination (TNF/IL17). Staining performed as in (Figure 1B). Scale bars 100µm.

## Sheet: Fig1I
	Caspase 3/7 activity in untreated, TNF, TNF/IL17 or IL17 treated colonoids grown at 20% or 2% O2
	Caspase 3/7 mean luminescence values normalized to untreated controls at 20% O2 from three assays.
	O2	20%			2%
	Untreated	1	1	1	0.717772	0.549199	1.06368
	TNF	2.19307	4.72018	2.51221	3.934	4.29896	2.68518
	TNF/IL17	2.93709	6.90195	2.62428	4.01513	5.48734	4.43515
	IL17	1.26636	1.90858	1.72218	2.01443	2.14756	1.67446

## Sheet: Fig2B
Differentially expressed chemokine and chemokine receptor genes in microdissected colonic epithelium from active IBD (n=12) compared to uninflamed epithelium (healthy controls and IBD in remission, n=17)
		Log2 FC	adj.p-values
	CCL20	3.12657	9.71509e-06
	CCL24	3.92352	4.77252e-06
	CCL28	0.722181	0.015466
	CX3CL1	1.33087	0.00687864
	CXCL1	4.29618	3.75499e-07
	CXCL2	2.97679	5.29307e-07
	CXCL3	3.24895	2.81629e-09
	CXCL8	3.40424	0.000951792
	CXCL10	2.84996	0.0049966
	CXCL11	2.54282	0.0139476
	CXCL16	1.63191	0.000377722
	CXCR4	2.55296	0.0550331

[truncated: 4 more sheets: Fig2A, Fig3A, Fig3B, Fig5B]
